# Supplementary material for: Bioinformatics analysis reveals the association of bile acid metabolism-related genes with sepsis
Source: PLoS One. 2026 Jul 10;21(7):e0352431. doi: 10.1371/journal.pone.0352431 (PMC13354078; doi:10.1371/journal.pone.0352431)
Supplement: S1 File — (CSV) [file pone.0352431.s001.csv]

symbol
CYP7A1
NR1H2
NR1H4
NR1I2
FDX1
FABP6
MALRD1
BAAT
HSD11B1
SULT2A1
ARV1
FGF19
NR1D1
SLC27A5
NR0B2
FGFR4
CYP3A4
GGT1
HMGCR
CYP7B1
ESRRB
NR1H3
VDR
ATF3
AKR1D1
LMF1
AMACR
ALDH2
MVK
EHMT2
PCTP
ACOX1
CYP27A1
HSD17B4
ABCD1
AGXT
GNPAT
ABCD3
PEX1
PEX2
PEX5
PHYH
EBP
PEX14
PEX19
AGPS
PEX7
PEX3
TRIM37
PEX10
PEX6
PEX26
DYM
PEX11B
PEX12
PEX13
PEX16
SUGCT
ACOX2
NR5A2
CYP8B1
SLC27A2
SLC10A1
SLC10A2
HNF4A
PPARGC1A
PPARA
NR1I3
GPBAR1
UGT1A1
RORA
SLCO1B1
CYP39A1
AHR
SREBF1
FOXA2
HNF1A
NPC2
RORC
ABCG8
GBA2
FGF21
HSD3B7
SLCO1A2
UGT1A3
FDX2
CTNNB1
TGFB1
FOXO1
NFE2L2
SMARCA4
APOA1
ABCA1
CREB1
GUSB
LRRK2
SERPINA1
SIRT1
ABCC2
YY1
ABCB4
SCARB1
CNR1
SCP2
ABCC3
ABCG5
ADH5
AKR1C2
APOC3
CEBPB
MS4A1
PCK2
SLC25A13
TKT
IL18
NCOR1
SLCO1B3
SPP1
TXNRD1
EIF2B5
FABP1
GCG
PIP4K2A
SREBF2
ATP8B1
FABP2
PAPSS2
SPINK1
KLB
HHEX
APOM
CYP3A7
S100P
CXCL14
PPP1R3B
HACL1
GCLM
SULT1B1
ABCA3
DIO1
ABCA8
ABCA9
ABCA6
ABCG4
CYP46A1
ALDH8A1
ACSL1
BBOX1
ACAA1
EPHX2
TTR
GNMT
HAO1
CAT
HSD17B6
NR3C2
MLYCD
GC
UGT2A1
AR
PEX11G
DGAT2
PXMP2
PIPOX
ISOC1
ALDH9A1
LONP2
ABCB11
TNF
PROX1
CIDEB
PECR
AQP9
RETSAT
SERPINA6
IDH2
PNPLA8
SOD1
OSBPL6
ACSL5
BMP6
PRKAA1
NUDT12
DIO2
SLC51B
SOAT2
OSBPL3
LEP
STAR
RXRG
SULT2B1
ABCA4
TFCP2L1
OSBPL7
EFHC1
SLC29A1
NPC1
FADS1
PFKM
AKR1C1
