# Supplementary material for: Bioinformatics analysis reveals the association of bile acid metabolism-related genes with sepsis
Source: PLoS One. 2026 Jul 10;21(7):e0352431. doi: 10.1371/journal.pone.0352431 (PMC13354078; doi:10.1371/journal.pone.0352431)
Supplement: S2 File — (CSV) [file pone.0352431.s002.csv]

x
ALDH9A1
ABCA4
LMF1
GGT1
GPBAR1
OSBPL3
CYP3A4
RORA
PIP4K2A
NR0B2
PROX1
PIPOX
SPINK1
EFHC1
HSD17B6
ATP8B1
SLC29A1
NR5A2
AKR1D1
CYP39A1
RORC
LEP
RXRG
SMARCA4
PEX5
PCK2
EPHX2
NR3C2
PPARGC1A
PEX10
EHMT2
BBOX1
CYP8B1
SLC51B
YY1
SPP1
IL18
GCLM
FABP2
ABCD3
AGPS
PRKAA1
GNPAT
PEX13
STAR
PECR
PNPLA8
SLCO1B1
TRIM37
SUGCT
PEX19
SCP2
DIO1
S100P
PXMP2
HSD3B7
AHR
HMGCR
ABCC2
ARV1
CNR1
PAPSS2
SOD1
NR1I3
SREBF2
PEX2
HHEX
SLC27A2
SULT1B1
AGXT
GBA2
ACOX1
OSBPL6
ACSL1
