# Supplementary material for: Bioinformatics analysis reveals the association of bile acid metabolism-related genes with sepsis
Source: PLoS One. 2026 Jul 10;21(7):e0352431. doi: 10.1371/journal.pone.0352431 (PMC13354078; doi:10.1371/journal.pone.0352431)
Supplement: S3 File — (TSV) [file pone.0352431.s003.tsv]

#node1	node2	node1_string_id	node2_string_id	neighborhood_on_chromosome	gene_fusion	phylogenetic_cooccurrence	homology	coexpression	experimentally_determined_interaction	database_annotated	automated_textmining	combined_score
ABCC2	AKR1D1	9606.ENSP00000497274	9606.ENSP00000242375	0	0	0	0	0.094	0	0	0.553	0.578
ABCC2	NR0B2	9606.ENSP00000497274	9606.ENSP00000254227	0	0	0	0	0.203	0	0	0.493	0.579
ABCC2	SLCO1B1	9606.ENSP00000497274	9606.ENSP00000256958	0	0	0	0	0.124	0	0	0.827	0.842
ABCC2	SOD1	9606.ENSP00000497274	9606.ENSP00000270142	0	0	0	0	0.083	0.092	0	0.498	0.545
ABCC2	HMGCR	9606.ENSP00000497274	9606.ENSP00000287936	0	0	0	0	0.049	0.057	0	0.389	0.404
ABCC2	CYP8B1	9606.ENSP00000497274	9606.ENSP00000318867	0	0	0	0	0.102	0.050	0	0.555	0.588
ABCC2	SLC51B	9606.ENSP00000497274	9606.ENSP00000335292	0	0	0	0	0.099	0	0	0.595	0.619
ABCC2	NR1I3	9606.ENSP00000497274	9606.ENSP00000356959	0	0	0	0	0.115	0	0	0.595	0.626
ABCC2	CYP3A4	9606.ENSP00000497274	9606.ENSP00000498939	0	0	0	0	0.128	0.050	0	0.727	0.754
ABCC2	ATP8B1	9606.ENSP00000497274	9606.ENSP00000497896	0	0	0	0	0.066	0.078	0	0.743	0.759
ABCD3	TRIM37	9606.ENSP00000359233	9606.ENSP00000262294	0	0	0	0	0.052	0.292	0	0.213	0.426
ABCD3	AGPS	9606.ENSP00000359233	9606.ENSP00000264167	0	0	0	0	0.063	0.258	0	0.454	0.587
ABCD3	SLC27A2	9606.ENSP00000359233	9606.ENSP00000267842	0	0	0	0	0.075	0	0	0.792	0.800
ABCD3	PEX10	9606.ENSP00000359233	9606.ENSP00000288774	0	0	0	0	0.103	0	0	0.688	0.708
ABCD3	ACOX1	9606.ENSP00000359233	9606.ENSP00000293217	0	0	0	0	0.149	0	0	0.800	0.823
ABCD3	PEX13	9606.ENSP00000359233	9606.ENSP00000295030	0	0	0	0	0.124	0	0.500	0.740	0.876
ABCD3	PXMP2	9606.ENSP00000359233	9606.ENSP00000321271	0	0	0	0	0.074	0.089	0.500	0.430	0.727
ABCD3	PEX2	9606.ENSP00000359233	9606.ENSP00000349543	0	0	0	0	0.060	0	0.500	0.847	0.921
ABCD3	GNPAT	9606.ENSP00000359233	9606.ENSP00000355607	0	0	0	0	0.074	0	0	0.622	0.635
ABCD3	PEX19	9606.ENSP00000359233	9606.ENSP00000357051	0	0	0	0	0.092	0.812	0.500	0.908	0.991
ABCD3	ACSL1	9606.ENSP00000359233	9606.ENSP00000422607	0	0	0	0	0.067	0.100	0	0.651	0.682
ABCD3	SCP2	9606.ENSP00000359233	9606.ENSP00000360569	0	0	0	0	0.400	0.067	0	0.623	0.771
ABCD3	PEX5	9606.ENSP00000359233	9606.ENSP00000391601	0	0	0	0	0.109	0	0	0.898	0.906
ACOX1	PCK2	9606.ENSP00000293217	9606.ENSP00000216780	0	0	0	0	0.067	0	0	0.653	0.662
ACOX1	AGPS	9606.ENSP00000293217	9606.ENSP00000264167	0.054	0	0	0	0.049	0.211	0	0.521	0.614
ACOX1	PPARGC1A	9606.ENSP00000293217	9606.ENSP00000264867	0	0	0	0	0.043	0	0	0.694	0.694
ACOX1	PECR	9606.ENSP00000293217	9606.ENSP00000265322	0.042	0	0	0	0.128	0.098	0.569	0.406	0.772
ACOX1	SLC27A2	9606.ENSP00000293217	9606.ENSP00000267842	0	0	0	0	0.106	0	0.570	0.626	0.843
ACOX1	FABP2	9606.ENSP00000293217	9606.ENSP00000274024	0	0	0	0	0.055	0.058	0	0.532	0.547
ACOX1	HMGCR	9606.ENSP00000293217	9606.ENSP00000287936	0	0	0	0	0.074	0	0	0.612	0.625
ACOX1	PEX10	9606.ENSP00000293217	9606.ENSP00000288774	0	0	0	0	0.055	0	0.500	0.680	0.835
ACOX1	NR1I3	9606.ENSP00000293217	9606.ENSP00000356959	0	0	0	0	0.065	0	0	0.387	0.403
ACOX1	SUGCT	9606.ENSP00000293217	9606.ENSP00000486291	0.057	0	0	0	0.104	0	0.265	0.251	0.472
ACOX1	LEP	9606.ENSP00000293217	9606.ENSP00000312652	0	0	0	0	0	0	0	0.511	0.511
ACOX1	CYP8B1	9606.ENSP00000293217	9606.ENSP00000318867	0	0	0	0	0.066	0.059	0.142	0.447	0.528
ACOX1	SREBF2	9606.ENSP00000293217	9606.ENSP00000354476	0	0	0	0	0	0	0	0.588	0.588
ACOX1	PIPOX	9606.ENSP00000293217	9606.ENSP00000317721	0	0	0	0	0.052	0	0.500	0.361	0.671
ACOX1	AGXT	9606.ENSP00000293217	9606.ENSP00000302620	0	0	0	0	0.105	0	0.500	0.358	0.687
ACOX1	PEX19	9606.ENSP00000293217	9606.ENSP00000357051	0	0	0	0	0.106	0	0	0.736	0.754
ACOX1	EPHX2	9606.ENSP00000293217	9606.ENSP00000430269	0	0	0	0	0.103	0.215	0.571	0.320	0.767
ACOX1	PEX2	9606.ENSP00000293217	9606.ENSP00000349543	0	0	0	0	0.060	0	0.500	0.578	0.784
ACOX1	ACSL1	9606.ENSP00000293217	9606.ENSP00000422607	0.050	0	0	0	0.244	0.089	0.288	0.689	0.829
ACOX1	GNPAT	9606.ENSP00000293217	9606.ENSP00000355607	0	0	0	0	0.049	0	0.500	0.713	0.851
ACOX1	PEX13	9606.ENSP00000293217	9606.ENSP00000295030	0	0	0	0	0.127	0	0.500	0.744	0.878
ACOX1	ALDH9A1	9606.ENSP00000293217	9606.ENSP00000346827	0.042	0	0	0	0.175	0	0.829	0.326	0.897
ACOX1	PEX5	9606.ENSP00000293217	9606.ENSP00000391601	0	0	0	0	0.087	0.650	0.500	0.831	0.969
ACOX1	SCP2	9606.ENSP00000293217	9606.ENSP00000360569	0.054	0	0	0	0.313	0.129	0.918	0.714	0.984
ACSL1	PPARGC1A	9606.ENSP00000422607	9606.ENSP00000264867	0	0	0	0	0.081	0	0	0.488	0.510
ACSL1	PECR	9606.ENSP00000422607	9606.ENSP00000265322	0	0	0	0	0.112	0.065	0.098	0.399	0.490
ACSL1	SLC27A2	9606.ENSP00000422607	9606.ENSP00000267842	0	0	0	0	0.059	0.095	0	0.885	0.894
ACSL1	HMGCR	9606.ENSP00000422607	9606.ENSP00000287936	0.046	0	0	0	0.107	0.113	0	0.402	0.488
ACSL1	LEP	9606.ENSP00000422607	9606.ENSP00000312652	0	0	0	0	0.060	0	0	0.574	0.582
ACSL1	ALDH9A1	9606.ENSP00000422607	9606.ENSP00000346827	0	0	0	0	0.135	0.046	0.176	0.246	0.419
ACSL1	SREBF2	9606.ENSP00000422607	9606.ENSP00000354476	0	0	0	0	0.044	0.069	0	0.643	0.654
ACSL1	SCP2	9606.ENSP00000422607	9606.ENSP00000360569	0.042	0	0	0	0.213	0	0.218	0.503	0.668
AGPS	PXMP2	9606.ENSP00000264167	9606.ENSP00000321271	0	0	0	0	0.042	0	0	0.411	0.412
AGPS	PIPOX	9606.ENSP00000264167	9606.ENSP00000317721	0	0	0	0	0	0	0	0.433	0.433
AGPS	PECR	9606.ENSP00000264167	9606.ENSP00000265322	0	0	0	0	0.075	0.091	0	0.392	0.445
AGPS	SCP2	9606.ENSP00000264167	9606.ENSP00000360569	0	0	0	0	0.079	0.599	0	0.574	0.829
AGPS	PEX19	9606.ENSP00000264167	9606.ENSP00000357051	0	0	0	0	0.042	0	0	0.852	0.852
AGPS	PEX2	9606.ENSP00000264167	9606.ENSP00000349543	0	0	0	0	0.042	0	0.500	0.763	0.876
AGPS	PEX13	9606.ENSP00000264167	9606.ENSP00000295030	0	0	0	0	0.126	0.161	0.500	0.817	0.924
AGPS	PEX10	9606.ENSP00000264167	9606.ENSP00000288774	0	0	0	0	0	0	0.500	0.860	0.927
AGPS	PEX5	9606.ENSP00000264167	9606.ENSP00000391601	0	0	0	0	0	0.592	0.500	0.848	0.966
AGPS	GNPAT	9606.ENSP00000264167	9606.ENSP00000355607	0	0	0	0	0.067	0.447	0.827	0.979	0.997
AGXT	PEX10	9606.ENSP00000302620	9606.ENSP00000288774	0	0	0	0	0	0	0.500	0.219	0.593
AGXT	PEX13	9606.ENSP00000302620	9606.ENSP00000295030	0	0	0	0	0	0	0.500	0.180	0.572
AGXT	ALDH9A1	9606.ENSP00000302620	9606.ENSP00000346827	0	0	0	0	0.117	0.092	0.287	0.178	0.467
AGXT	PEX2	9606.ENSP00000302620	9606.ENSP00000349543	0	0	0	0	0	0	0.500	0.052	0.505
AGXT	CYP8B1	9606.ENSP00000302620	9606.ENSP00000318867	0.042	0	0	0	0.538	0	0	0.100	0.567
AGXT	EPHX2	9606.ENSP00000302620	9606.ENSP00000430269	0.103	0	0	0	0.078	0	0	0.556	0.601
AGXT	SCP2	9606.ENSP00000302620	9606.ENSP00000360569	0.057	0	0	0	0.193	0	0.500	0.200	0.655
AGXT	PIPOX	9606.ENSP00000302620	9606.ENSP00000317721	0.108	0	0	0	0.216	0	0.900	0.504	0.960
AGXT	PEX5	9606.ENSP00000302620	9606.ENSP00000391601	0	0	0	0	0	0.958	0.500	0.469	0.988
AHR	NR1I3	9606.ENSP00000242057	9606.ENSP00000356959	0	0	0	0	0.059	0.045	0	0.447	0.459
AKR1D1	CYP3A4	9606.ENSP00000242375	9606.ENSP00000498939	0	0	0	0	0.101	0	0	0.379	0.418
AKR1D1	CYP39A1	9606.ENSP00000242375	9606.ENSP00000275016	0	0	0	0	0.106	0	0	0.460	0.497
AKR1D1	ATP8B1	9606.ENSP00000242375	9606.ENSP00000497896	0.042	0	0	0	0	0.054	0	0.647	0.652
AKR1D1	HSD17B6	9606.ENSP00000242375	9606.ENSP00000451406	0	0	0	0	0.100	0	0.900	0.326	0.934
AKR1D1	CYP8B1	9606.ENSP00000242375	9606.ENSP00000318867	0	0	0	0	0.148	0	0.900	0.585	0.961
AKR1D1	HSD3B7	9606.ENSP00000242375	9606.ENSP00000297679	0	0	0	0	0.067	0	0.900	0.956	0.995
ALDH9A1	BBOX1	9606.ENSP00000346827	9606.ENSP00000263182	0	0	0	0	0.100	0.057	0.913	0.456	0.954
ALDH9A1	PEX19	9606.ENSP00000346827	9606.ENSP00000357051	0	0	0	0	0.478	0	0	0.047	0.481
ALDH9A1	SCP2	9606.ENSP00000346827	9606.ENSP00000360569	0	0	0	0	0.382	0	0.201	0.125	0.530
ALDH9A1	EPHX2	9606.ENSP00000346827	9606.ENSP00000430269	0.053	0	0	0	0.117	0	0.761	0.156	0.808
ATP8B1	GGT1	9606.ENSP00000497896	9606.ENSP00000248923	0	0	0	0	0.062	0.045	0	0.399	0.414
ATP8B1	NR0B2	9606.ENSP00000497896	9606.ENSP00000254227	0	0	0	0	0.061	0	0	0.795	0.799
ATP8B1	HSD3B7	9606.ENSP00000497896	9606.ENSP00000297679	0	0	0	0	0.067	0	0	0.420	0.436
ATP8B1	SLC51B	9606.ENSP00000497896	9606.ENSP00000335292	0	0	0	0	0	0	0	0.468	0.468
ATP8B1	NR5A2	9606.ENSP00000497896	9606.ENSP00000356331	0	0	0	0	0.043	0	0	0.409	0.410
ATP8B1	OSBPL6	9606.ENSP00000497896	9606.ENSP00000376293	0	0	0	0	0	0.096	0	0.566	0.591
BBOX1	TRIM37	9606.ENSP00000263182	9606.ENSP00000262294	0	0	0	0	0	0	0	0.727	0.727
CNR1	LEP	9606.ENSP00000358513	9606.ENSP00000312652	0	0	0	0	0	0	0	0.450	0.450
CYP39A1	NR0B2	9606.ENSP00000275016	9606.ENSP00000254227	0	0	0	0	0.196	0.056	0	0.428	0.528
CYP39A1	NR1I3	9606.ENSP00000275016	9606.ENSP00000356959	0	0	0	0	0.100	0.056	0	0.358	0.407
CYP39A1	GPBAR1	9606.ENSP00000275016	9606.ENSP00000430886	0	0	0	0	0	0	0	0.442	0.442
CYP39A1	SLC51B	9606.ENSP00000275016	9606.ENSP00000335292	0	0	0	0	0.189	0	0	0.400	0.492
CYP39A1	HMGCR	9606.ENSP00000275016	9606.ENSP00000287936	0	0	0	0	0.210	0	0	0.482	0.573
CYP39A1	HSD3B7	9606.ENSP00000275016	9606.ENSP00000297679	0	0	0	0	0.112	0.310	0.913	0.636	0.978
CYP3A4	NR0B2	9606.ENSP00000498939	9606.ENSP00000254227	0	0	0	0	0.188	0.071	0	0.428	0.531
CYP3A4	SLCO1B1	9606.ENSP00000498939	9606.ENSP00000256958	0	0	0	0	0.142	0	0	0.924	0.932
CYP3A4	HMGCR	9606.ENSP00000498939	9606.ENSP00000287936	0	0	0	0	0.068	0	0	0.678	0.687
CYP3A4	HSD3B7	9606.ENSP00000498939	9606.ENSP00000297679	0	0	0	0	0.080	0.108	0.175	0.264	0.435
CYP3A4	SULT1B1	9606.ENSP00000498939	9606.ENSP00000308770	0	0	0	0	0.088	0	0	0.576	0.597
CYP3A4	CYP8B1	9606.ENSP00000498939	9606.ENSP00000318867	0	0	0	0	0.150	0	0	0.450	0.513
CYP3A4	NR1I3	9606.ENSP00000498939	9606.ENSP00000356959	0	0	0	0	0.172	0.071	0	0.903	0.919
CYP3A4	EPHX2	9606.ENSP00000498939	9606.ENSP00000430269	0.059	0	0	0	0.069	0.068	0.104	0.341	0.431
CYP3A4	HSD17B6	9606.ENSP00000498939	9606.ENSP00000451406	0	0	0	0	0.073	0.045	0.900	0.140	0.913
CYP8B1	NR0B2	9606.ENSP00000318867	9606.ENSP00000254227	0	0	0	0	0.122	0.056	0	0.953	0.958
CYP8B1	SLCO1B1	9606.ENSP00000318867	9606.ENSP00000256958	0	0	0	0	0.137	0	0	0.481	0.533
CYP8B1	HMGCR	9606.ENSP00000318867	9606.ENSP00000287936	0	0	0	0	0.210	0	0	0.623	0.690
CYP8B1	HSD3B7	9606.ENSP00000318867	9606.ENSP00000297679	0	0	0	0	0.124	0.310	0.913	0.656	0.979
CYP8B1	SREBF2	9606.ENSP00000318867	9606.ENSP00000354476	0	0	0	0	0.053	0	0	0.517	0.523
CYP8B1	NR1I3	9606.ENSP00000318867	9606.ENSP00000356959	0	0	0	0	0.114	0.056	0	0.579	0.617
CYP8B1	GPBAR1	9606.ENSP00000318867	9606.ENSP00000430886	0	0	0	0	0	0	0	0.692	0.692
CYP8B1	SLC51B	9606.ENSP00000318867	9606.ENSP00000335292	0	0	0	0	0.088	0	0	0.718	0.732
CYP8B1	NR5A2	9606.ENSP00000318867	9606.ENSP00000356331	0	0	0	0	0.113	0.046	0	0.881	0.890
DIO1	GPBAR1	9606.ENSP00000354643	9606.ENSP00000430886	0	0	0	0	0	0	0	0.715	0.715
EHMT2	NR0B2	9606.ENSP00000379078	9606.ENSP00000254227	0	0	0	0	0.048	0.315	0	0.275	0.486
EHMT2	YY1	9606.ENSP00000379078	9606.ENSP00000262238	0	0	0	0	0.133	0.110	0	0.713	0.759
EHMT2	SMARCA4	9606.ENSP00000379078	9606.ENSP00000343896	0	0	0	0	0.092	0.068	0	0.784	0.801
EPHX2	PECR	9606.ENSP00000430269	9606.ENSP00000265322	0.058	0	0	0	0.131	0.084	0.116	0.284	0.439
EPHX2	HMGCR	9606.ENSP00000430269	9606.ENSP00000287936	0.053	0	0	0	0	0	0	0.486	0.493
EPHX2	PEX10	9606.ENSP00000430269	9606.ENSP00000288774	0	0	0	0	0	0	0.500	0.044	0.501
EPHX2	PEX13	9606.ENSP00000430269	9606.ENSP00000295030	0	0	0	0	0	0.071	0.500	0.130	0.561
EPHX2	PIPOX	9606.ENSP00000430269	9606.ENSP00000317721	0.047	0	0	0	0.084	0.049	0	0.375	0.412
EPHX2	PEX2	9606.ENSP00000430269	9606.ENSP00000349543	0	0	0	0	0.082	0	0.500	0	0.521
EPHX2	SCP2	9606.ENSP00000430269	9606.ENSP00000360569	0.049	0	0	0	0.159	0	0.500	0.127	0.604
EPHX2	PEX5	9606.ENSP00000430269	9606.ENSP00000391601	0	0	0	0	0.120	0.064	0.500	0.220	0.636
FABP2	HMGCR	9606.ENSP00000274024	9606.ENSP00000287936	0	0	0	0	0	0	0	0.569	0.569
GCLM	GGT1	9606.ENSP00000359258	9606.ENSP00000248923	0	0	0	0	0.053	0	0.900	0.372	0.935
GCLM	SOD1	9606.ENSP00000359258	9606.ENSP00000270142	0	0	0	0	0.256	0	0	0.563	0.661
GGT1	SOD1	9606.ENSP00000248923	9606.ENSP00000270142	0	0	0	0	0	0	0	0.419	0.419
GNPAT	PEX10	9606.ENSP00000355607	9606.ENSP00000288774	0	0	0	0	0.049	0	0.500	0.602	0.794
GNPAT	PEX13	9606.ENSP00000355607	9606.ENSP00000295030	0	0	0	0	0.049	0	0.500	0.489	0.736
GNPAT	PIPOX	9606.ENSP00000355607	9606.ENSP00000317721	0	0	0	0	0.108	0	0	0.383	0.426
GNPAT	PEX2	9606.ENSP00000355607	9606.ENSP00000349543	0	0	0	0	0.179	0	0.500	0.693	0.862
GNPAT	SCP2	9606.ENSP00000355607	9606.ENSP00000360569	0	0	0	0	0.098	0	0.500	0.432	0.721
GNPAT	PEX19	9606.ENSP00000355607	9606.ENSP00000357051	0	0	0	0	0.633	0	0	0.586	0.841
GNPAT	PEX5	9606.ENSP00000355607	9606.ENSP00000391601	0	0	0	0	0	0.510	0.500	0.642	0.904
GPBAR1	NR0B2	9606.ENSP00000430886	9606.ENSP00000254227	0	0	0	0	0	0	0	0.695	0.695
GPBAR1	PPARGC1A	9606.ENSP00000430886	9606.ENSP00000264867	0	0	0	0	0	0	0	0.429	0.429
GPBAR1	LEP	9606.ENSP00000430886	9606.ENSP00000312652	0	0	0	0	0.056	0	0	0.441	0.450
GPBAR1	SLC51B	9606.ENSP00000430886	9606.ENSP00000335292	0	0	0	0	0	0	0	0.583	0.583
GPBAR1	NR1I3	9606.ENSP00000430886	9606.ENSP00000356959	0	0	0	0	0	0	0	0.586	0.586
HHEX	PROX1	9606.ENSP00000282728	9606.ENSP00000355925	0	0	0	0	0	0	0	0.644	0.644
HMGCR	NR0B2	9606.ENSP00000287936	9606.ENSP00000254227	0	0	0	0	0	0	0	0.485	0.485
HMGCR	SLCO1B1	9606.ENSP00000287936	9606.ENSP00000256958	0	0	0	0	0	0	0	0.651	0.651
HMGCR	PPARGC1A	9606.ENSP00000287936	9606.ENSP00000264867	0	0	0	0	0.042	0	0	0.532	0.532
HMGCR	STAR	9606.ENSP00000287936	9606.ENSP00000276449	0	0	0	0	0.087	0	0	0.403	0.432
HMGCR	PEX5	9606.ENSP00000287936	9606.ENSP00000391601	0	0	0	0	0.049	0	0	0.428	0.432
HMGCR	HSD3B7	9606.ENSP00000287936	9606.ENSP00000297679	0	0	0	0	0.110	0.060	0	0.382	0.438
HMGCR	SCP2	9606.ENSP00000287936	9606.ENSP00000360569	0	0	0	0	0.049	0	0	0.471	0.476
HMGCR	LEP	9606.ENSP00000287936	9606.ENSP00000312652	0	0	0	0	0	0	0	0.512	0.512
HMGCR	PRKAA1	9606.ENSP00000287936	9606.ENSP00000346148	0	0	0	0	0.049	0.136	0.900	0.341	0.938
HMGCR	SREBF2	9606.ENSP00000287936	9606.ENSP00000354476	0	0	0	0	0.115	0	0.750	0.941	0.985
HSD3B7	SCP2	9606.ENSP00000297679	9606.ENSP00000360569	0	0	0	0	0.067	0	0	0.537	0.550
IL18	SPP1	9606.ENSP00000280357	9606.ENSP00000378517	0	0	0	0	0.100	0	0	0.448	0.482
IL18	LEP	9606.ENSP00000280357	9606.ENSP00000312652	0	0	0	0	0.060	0	0	0.686	0.692
LEP	PCK2	9606.ENSP00000312652	9606.ENSP00000216780	0	0	0	0	0.068	0	0	0.471	0.485
LEP	PPARGC1A	9606.ENSP00000312652	9606.ENSP00000264867	0	0	0	0	0	0	0.500	0.814	0.903
LEP	STAR	9606.ENSP00000312652	9606.ENSP00000276449	0	0	0	0	0.054	0	0	0.408	0.416
LEP	SREBF2	9606.ENSP00000312652	9606.ENSP00000354476	0	0	0	0	0	0	0	0.449	0.449
LEP	NR3C2	9606.ENSP00000312652	9606.ENSP00000350815	0	0	0	0	0.058	0	0	0.478	0.487
LEP	SPP1	9606.ENSP00000312652	9606.ENSP00000378517	0	0	0	0	0.042	0	0	0.764	0.764
NR0B2	SLCO1B1	9606.ENSP00000254227	9606.ENSP00000256958	0	0	0	0	0.114	0	0	0.435	0.479
NR0B2	STAR	9606.ENSP00000254227	9606.ENSP00000276449	0	0	0	0	0.103	0	0	0.450	0.486
NR0B2	SREBF2	9606.ENSP00000254227	9606.ENSP00000354476	0	0	0	0	0.086	0	0	0.569	0.589
NR0B2	PPARGC1A	9606.ENSP00000254227	9606.ENSP00000264867	0	0	0	0	0.073	0.182	0	0.516	0.601
NR0B2	SLC51B	9606.ENSP00000254227	9606.ENSP00000335292	0	0	0	0	0.148	0	0	0.716	0.747
NR0B2	NR1I3	9606.ENSP00000254227	9606.ENSP00000356959	0	0	0	0	0.074	0.090	0	0.888	0.897
NR0B2	NR5A2	9606.ENSP00000254227	9606.ENSP00000356331	0	0	0	0.620	0.073	0.984	0	0.982	0.999
NR1I3	SLCO1B1	9606.ENSP00000356959	9606.ENSP00000256958	0	0	0	0	0.142	0	0	0.592	0.635
NR1I3	PPARGC1A	9606.ENSP00000356959	9606.ENSP00000264867	0	0	0	0	0.055	0.396	0	0.400	0.628
NR1I3	SULT1B1	9606.ENSP00000356959	9606.ENSP00000308770	0	0	0	0	0.073	0	0	0.395	0.416
NR1I3	RXRG	9606.ENSP00000356959	9606.ENSP00000352900	0	0	0	0.695	0.047	0.491	0	0.130	0.541
NR1I3	NR5A2	9606.ENSP00000356959	9606.ENSP00000356331	0	0	0	0.641	0.081	0.091	0	0.346	0.406
NR3C2	PPARGC1A	9606.ENSP00000350815	9606.ENSP00000264867	0	0	0	0	0.093	0.182	0	0.297	0.433
NR5A2	PPARGC1A	9606.ENSP00000356331	9606.ENSP00000264867	0	0	0	0	0.044	0.964	0	0.547	0.983
NR5A2	STAR	9606.ENSP00000356331	9606.ENSP00000276449	0	0	0	0	0.101	0	0	0.464	0.498
NR5A2	SLC51B	9606.ENSP00000356331	9606.ENSP00000335292	0	0	0	0	0.127	0	0	0.454	0.503
NR5A2	SREBF2	9606.ENSP00000356331	9606.ENSP00000354476	0	0	0	0	0	0.292	0	0.348	0.518
NR5A2	PROX1	9606.ENSP00000356331	9606.ENSP00000355925	0	0	0	0	0.064	0.510	0	0.638	0.819
PAPSS2	SULT1B1	9606.ENSP00000406157	9606.ENSP00000308770	0	0	0	0	0.072	0	0	0.851	0.855
PCK2	PPARGC1A	9606.ENSP00000216780	9606.ENSP00000264867	0	0	0	0	0.074	0	0	0.731	0.740
PECR	PEX2	9606.ENSP00000265322	9606.ENSP00000349543	0	0	0	0	0.049	0	0.500	0	0.504
PECR	PEX10	9606.ENSP00000265322	9606.ENSP00000288774	0	0	0	0	0	0	0.500	0.125	0.543
PECR	PEX13	9606.ENSP00000265322	9606.ENSP00000295030	0	0	0	0	0.060	0	0.500	0.238	0.611
PECR	SCP2	9606.ENSP00000265322	9606.ENSP00000360569	0.044	0	0	0	0.117	0.068	0.573	0.362	0.747
PECR	PEX5	9606.ENSP00000265322	9606.ENSP00000391601	0	0	0	0	0	0.625	0.500	0.210	0.838
PEX10	SLC27A2	9606.ENSP00000288774	9606.ENSP00000267842	0	0	0	0	0	0	0.500	0.153	0.558
PEX10	PXMP2	9606.ENSP00000288774	9606.ENSP00000321271	0	0	0	0	0.075	0	0	0.415	0.436
PEX10	PIPOX	9606.ENSP00000288774	9606.ENSP00000317721	0	0	0	0	0	0	0.500	0.280	0.625
PEX10	SCP2	9606.ENSP00000288774	9606.ENSP00000360569	0	0	0	0	0.043	0	0.500	0.386	0.680
PEX10	PEX19	9606.ENSP00000288774	9606.ENSP00000357051	0	0	0	0	0.060	0.804	0	0.973	0.994
PEX10	PEX5	9606.ENSP00000288774	9606.ENSP00000391601	0	0	0	0	0.067	0.679	0.500	0.974	0.995
PEX10	PEX13	9606.ENSP00000288774	9606.ENSP00000295030	0	0	0	0	0.042	0.590	0.500	0.995	0.998
PEX10	PEX2	9606.ENSP00000288774	9606.ENSP00000349543	0	0	0	0	0.084	0.683	0.800	0.999	0.999
PEX13	SLC27A2	9606.ENSP00000295030	9606.ENSP00000267842	0	0	0	0	0.049	0	0.500	0.137	0.553
PEX13	PIPOX	9606.ENSP00000295030	9606.ENSP00000317721	0	0	0	0	0	0	0.500	0.239	0.603
PEX13	SCP2	9606.ENSP00000295030	9606.ENSP00000360569	0	0	0	0	0.255	0	0.500	0.363	0.742
PEX13	PXMP2	9606.ENSP00000295030	9606.ENSP00000321271	0	0	0	0	0.088	0.132	0.500	0.468	0.761
PEX13	PEX2	9606.ENSP00000295030	9606.ENSP00000349543	0	0	0	0	0.085	0.519	0.500	0.983	0.995
PEX13	PEX19	9606.ENSP00000295030	9606.ENSP00000357051	0	0	0	0	0.049	0.987	0.500	0.983	0.999
PEX13	PEX5	9606.ENSP00000295030	9606.ENSP00000391601	0	0	0	0	0.201	0.879	0.500	0.999	0.999
PEX19	PXMP2	9606.ENSP00000357051	9606.ENSP00000321271	0	0	0	0	0.058	0.727	0.500	0.427	0.916
PEX19	PEX2	9606.ENSP00000357051	9606.ENSP00000349543	0	0	0	0	0.180	0.520	0.500	0.953	0.989
PEX19	PEX5	9606.ENSP00000357051	9606.ENSP00000391601	0	0	0	0	0.048	0.074	0	0.957	0.959
PEX2	SLC27A2	9606.ENSP00000349543	9606.ENSP00000267842	0	0	0	0	0	0	0.500	0.111	0.536
PEX2	PIPOX	9606.ENSP00000349543	9606.ENSP00000317721	0	0	0	0	0	0	0.500	0.107	0.534
PEX2	PXMP2	9606.ENSP00000349543	9606.ENSP00000321271	0	0	0	0	0	0	0.500	0.216	0.591
PEX2	SCP2	9606.ENSP00000349543	9606.ENSP00000360569	0	0	0	0	0.098	0	0.500	0.408	0.710
PEX2	PEX5	9606.ENSP00000349543	9606.ENSP00000391601	0	0	0	0	0	0.554	0.500	0.969	0.992
PEX5	TRIM37	9606.ENSP00000391601	9606.ENSP00000262294	0	0	0	0	0	0.292	0	0.743	0.810
PEX5	SLC27A2	9606.ENSP00000391601	9606.ENSP00000267842	0	0	0	0	0.067	0	0.500	0.148	0.568
PEX5	PIPOX	9606.ENSP00000391601	9606.ENSP00000317721	0	0	0	0	0	0	0.500	0.315	0.643
PEX5	PXMP2	9606.ENSP00000391601	9606.ENSP00000321271	0	0	0	0	0.061	0.092	0	0.440	0.481
PEX5	SCP2	9606.ENSP00000391601	9606.ENSP00000360569	0	0	0	0	0.185	0.902	0.500	0.776	0.989
PIPOX	SCP2	9606.ENSP00000317721	9606.ENSP00000360569	0	0	0	0	0	0	0.500	0.378	0.675
PPARGC1A	RORA	9606.ENSP00000264867	9606.ENSP00000261523	0	0	0	0	0	0	0.800	0.277	0.849
PPARGC1A	YY1	9606.ENSP00000264867	9606.ENSP00000262238	0	0	0	0	0	0.091	0	0.995	0.995
PPARGC1A	RXRG	9606.ENSP00000264867	9606.ENSP00000352900	0	0	0	0	0.087	0.182	0	0.423	0.531
PPARGC1A	SREBF2	9606.ENSP00000264867	9606.ENSP00000354476	0	0	0	0	0	0	0	0.571	0.571
PPARGC1A	SOD1	9606.ENSP00000264867	9606.ENSP00000270142	0	0	0	0	0	0	0.900	0.598	0.958
PPARGC1A	PRKAA1	9606.ENSP00000264867	9606.ENSP00000346148	0	0	0	0	0.102	0.292	0.900	0.485	0.962
PRKAA1	SREBF2	9606.ENSP00000346148	9606.ENSP00000354476	0	0	0	0	0	0	0	0.401	0.401
PROX1	SMARCA4	9606.ENSP00000355925	9606.ENSP00000343896	0	0	0	0	0	0	0	0.467	0.467
RORA	RORC	9606.ENSP00000261523	9606.ENSP00000327025	0	0	0.067	0.924	0.055	0	0.900	0.344	0.934
SCP2	SLC27A2	9606.ENSP00000360569	9606.ENSP00000267842	0	0	0	0	0.096	0	0.500	0.471	0.740
SCP2	SOD1	9606.ENSP00000360569	9606.ENSP00000270142	0.045	0	0	0	0.133	0	0	0.375	0.437
SCP2	STAR	9606.ENSP00000360569	9606.ENSP00000276449	0	0	0	0	0	0	0	0.767	0.767
SCP2	SUGCT	9606.ENSP00000360569	9606.ENSP00000486291	0.079	0	0	0	0.078	0	0.349	0.329	0.579
SLC29A1	SLCO1B1	9606.ENSP00000498610	9606.ENSP00000256958	0	0	0	0	0	0	0	0.427	0.427
SLC51B	SLCO1B1	9606.ENSP00000335292	9606.ENSP00000256958	0	0	0	0	0	0	0	0.553	0.553
SMARCA4	YY1	9606.ENSP00000343896	9606.ENSP00000262238	0	0	0	0	0.115	0.092	0	0.667	0.709
