# Supplementary material for: Bioinformatics analysis reveals the association of bile acid metabolism-related genes with sepsis
Source: PLoS One. 2026 Jul 10;21(7):e0352431. doi: 10.1371/journal.pone.0352431 (PMC13354078; doi:10.1371/journal.pone.0352431)
Supplement: S4 File — (CSV) [file pone.0352431.s004.csv]

mRNA	TF
ABCC2	FOXA1
ABCC2	FOXA2
ABCC2	HNF4A
ABCC2	MAX
ABCC2	USF1
ABCC2	USF2
AGXT	CEBPB
AGXT	FOXA1
AGXT	HOXB13
EPHX2	ERG
EPHX2	HNF4A
EPHX2	NRF1
EPHX2	SP1
EPHX2	STAT3
EPHX2	AR
PECR	BRD3
PECR	CEBPA
PECR	CEBPB
PECR	CTCF
PECR	E2F1
PECR	E2F4
PECR	ELF1
PECR	ELK1
PECR	ELK4
PECR	EP300
PECR	ERG
PECR	ETS1
PECR	ETV1
PECR	FLI1
PECR	FOXA1
PECR	GABPA
PECR	HNF4A
PECR	KMT2A
PECR	MAX
PECR	NELFA
PECR	NRF1
PECR	POLR2A
PECR	RAD21
PECR	RELA
PECR	REST
PECR	SPI1
PECR	STAG1
PECR	STAT3
PECR	SUPT5H
PECR	TBP
PECR	TEAD4
PECR	USF1
PECR	USF2
PECR	ZEB1
PECR	ZNF384
PEX2	E2F1
PEX2	EGR1
PEX2	ELF1
PEX2	ERG
PEX2	ETS1
PEX2	ETV1
PEX2	FOXA1
PEX2	GABPA
PEX2	GATA6
PEX2	HOXB13
PEX2	NELFA
PEX2	NFYA
PEX2	NFYB
PEX2	SUPT5H
PEX2	TBP
PEX2	CEBPB
PEX2	ZNF384
PEX2	CTCF
