# Supplementary material for: Bioinformatics analysis reveals the association of bile acid metabolism-related genes with sepsis
Source: PLoS One. 2026 Jul 10;21(7):e0352431. doi: 10.1371/journal.pone.0352431 (PMC13354078; doi:10.1371/journal.pone.0352431)
Supplement: S5 File — (CSV) [file pone.0352431.s005.csv]

mRNA	miRNA
ABCC2	hsa-let-7a-5p
ABCC2	hsa-let-7b-5p
ABCC2	hsa-let-7c-5p
ABCC2	hsa-let-7d-5p
ABCC2	hsa-let-7e-5p
ABCC2	hsa-let-7f-5p
ABCC2	hsa-miR-26a-5p
ABCC2	hsa-miR-98-5p
ABCC2	hsa-let-7g-5p
ABCC2	hsa-let-7i-5p
ABCC2	hsa-miR-186-5p
ABCC2	hsa-miR-379-5p
ABCC2	hsa-miR-489-3p
ABCC2	hsa-miR-490-3p
ABCC2	hsa-miR-542-3p
ABCC2	hsa-miR-629-5p
ABCC2	hsa-miR-4458
ABCC2	hsa-miR-5194
PEX2	hsa-miR-22-3p
PEX2	hsa-miR-23a-3p
PEX2	hsa-miR-28-5p
PEX2	hsa-miR-181a-5p
PEX2	hsa-miR-181b-5p
PEX2	hsa-miR-181c-5p
PEX2	hsa-miR-23b-3p
PEX2	hsa-miR-142-5p
PEX2	hsa-miR-369-3p
PEX2	hsa-miR-410-3p
PEX2	hsa-miR-495-3p
PEX2	hsa-miR-181d-5p
PEX2	hsa-miR-522-3p
PEX2	hsa-miR-340-5p
PEX2	hsa-miR-708-5p
PEX2	hsa-miR-374b-5p
PEX2	hsa-miR-224-3p
PEX2	hsa-miR-3690
