# Supplementary material for: Bioinformatics analysis reveals the association of bile acid metabolism-related genes with sepsis
Source: PLoS One. 2026 Jul 10;21(7):e0352431. doi: 10.1371/journal.pone.0352431 (PMC13354078; doi:10.1371/journal.pone.0352431)
Supplement: S6 File — (CSV) [file pone.0352431.s006.csv]

mRNA	RBP
ABCC2	ALYREF
ABCC2	AQR
ABCC2	BCLAF1
ABCC2	DAP3
ABCC2	EIF3H
ABCC2	EIF4A3
ABCC2	ELAVL1
ABCC2	HLTF
ABCC2	HNRNPC
ABCC2	HNRNPK
ABCC2	HNRNPL
ABCC2	IGF2BP1
ABCC2	IGF2BP3
ABCC2	MTA1
ABCC2	MTDH
ABCC2	PCBP2
ABCC2	PRPF4
ABCC2	PRPF8
ABCC2	RBM10
ABCC2	RBM7
ABCC2	RNPS1
ABCC2	SF3A3
ABCC2	SF3B4
ABCC2	SMNDC1
ABCC2	SND1
ABCC2	SRSF1
ABCC2	SRSF7
ABCC2	SRSF9
ABCC2	TAF15
ABCC2	TIA1
ABCC2	TRA2A
ABCC2	U2AF1
ABCC2	U2AF2
ABCC2	ZNF800
EPHX2	PRPF8
EPHX2	U2AF2
PECR	BCLAF1
PECR	ELAVL1
PECR	RBMX
PECR	TARDBP
PECR	U2AF1
PECR	U2AF2
PEX2	ELAVL1
PEX2	RBMX
