# Supplementary material for: Bioinformatics analysis reveals the association of bile acid metabolism-related genes with sepsis
Source: PLoS One. 2026 Jul 10;21(7):e0352431. doi: 10.1371/journal.pone.0352431 (PMC13354078; doi:10.1371/journal.pone.0352431)
Supplement: S7 File — (TXT) [file pone.0352431.s007.txt]

mRNA	Drug
ABCC2	2,4,5-Trichlorophenoxyacetic Acid
ABCC2	2-Acetylaminofluorene
ABCC2	5(6)-carboxy-2',7'-dichlorofluorescein
ABCC2	Acetaminophen
ABCC2	Arsenic
ABCC2	Arsenic Trioxide
ABCC2	arsenite
ABCC2	Benzo(a)pyrene
ABCC2	beta-Naphthoflavone
ABCC2	calcein AM
ABCC2	Carbamazepine
ABCC2	Cisplatin
ABCC2	Cyclosporine
ABCC2	DDT
ABCC2	enkephalin-Leu, Ala(2)-melphalan methyl ester-
ABCC2	Epirubicin
ABCC2	estradiol-17 beta-glucuronide
ABCC2	estrone sulfate
ABCC2	Etoposide
ABCC2	Genistein
ABCC2	Indomethacin
ABCC2	Leukotriene C4
ABCC2	Mercury
ABCC2	Methotrexate
ABCC2	ochratoxin A
ABCC2	oltipraz
ABCC2	Phenobarbital
ABCC2	Probenecid
ABCC2	Resveratrol
ABCC2	Rifampin
ABCC2	S-(2,4-dinitrophenyl)glutathione
ABCC2	Saquinavir
ABCC2	Sincalide
ABCC2	sodium arsenite
ABCC2	sulforaphane
ABCC2	TAK-875
ABCC2	verlukast
ABCC2	Vinblastine
ABCC2	Vincristine
AGXT	Acetaminophen
AGXT	Aflatoxin B1
AGXT	Benzo(a)pyrene
AGXT	Cyclosporine
AGXT	Tetrachlorodibenzodioxin
AGXT	Valproic Acid
EPHX2	Aflatoxin B1
EPHX2	Benzo(a)pyrene
EPHX2	Cyclosporine
EPHX2	Tetrachlorodibenzodioxin
EPHX2	Valproic Acid
PECR	Aflatoxin B1
PECR	Benzo(a)pyrene
PECR	Cyclosporine
PECR	Nickel
PECR	sodium arsenite
PECR	Tobacco Smoke Pollution
PECR	Valproic Acid
PEX2	potassium chromate(VI)
PEX2	Valproic Acid
